# Supplementary material for: Research on the tripartite evolution strategy of prefabricated building promotion based on the deepening of demand-side interests
Source: PLoS One. 2023 Sep 14;18(9):e0290299. doi: 10.1371/journal.pone.0290299 (PMC10501552; doi:10.1371/journal.pone.0290299)
Supplement: S1 Code — (TXT) [file pone.0290299.s001.txt]

%Dynamic replication equation
function dxdt=chen (t,x)
global  G3 G4 r D1 D2 D3 D4 D5 D6 O1 O2 O3
dxdt=[x(1)*(1-x(1))*(-x(2)*G3+x(2)*(1-x(3))*r*G3-(1-x(2))*x(3)*r*G3+G4);...
    x(2)*(1-x(2))*(D1-D2-D3+D4+D5+D6-(1-x(1))*(1-r)*G3);...
     x(3)*(1-x(3))*(-O1+O2+O3+x(1)*r*G3)];
end

%x
clc;%010
clear;
global  G3 G4 r D1 D2 D3 D4 D5 D6 O1 O2 O3 

G3=200;
G4=400;
D1=200;
D2=100;
D3=300;
D4=100;
D5=100;
D6=100;
O1=200;
O2=150;
O3=150;
r=0.1;

for i=0.2:0.2:0.8
    j=0.2;
    k=0.2;
    [T,Y]=ode45('chen',[0 0.1],[i j k]);   
    figure(1)
    grid on
    plot(T,Y(:,1));
    hold on
end
ylim([0,1])
xlabel('Time','linewidth',1);ylabel('Proportion');
set(gca,'linewidth',1);
legend('x = 0.2','x = 0.4','x = 0.6','x = 0.8','Location','best')

%y
clc;%010
clear;
global  G3 G4 r D1 D2 D3 D4 D5 D6 O1 O2 O3 

G3=200;
G4=400;
D1=200;
D2=100;
D3=300;
D4=100;
D5=100;
D6=100;
O1=200;
O2=150;
O3=150;
r=0.1;

for j=0.2:0.2:0.8
    i=0.2;
    k=0.2;
    [T,Y]=ode45('chen',[0 0.1],[i j k]);    
    figure(1)
    grid on
    plot(T,Y(:,2));
    hold on
end
ylim([0,1])
xlabel('Time','linewidth',1);ylabel('Proportion');
set(gca,'linewidth',1);
legend('y = 0.2','y = 0.4','y = 0.6','y = 0.8','Location','best')

%z
clc;%010
clear;
global  G3 G4 r D1 D2 D3 D4 D5 D6 O1 O2 O3 

G3=200;
G4=400;
D1=200;
D2=100;
D3=300;
D4=100;
D5=100;
D6=100;
O1=200;
O2=150;
O3=150;
r=0.1;

for k=0.2:0.2:0.8
    i=0.2;
    j=0.2;
    [T,Y]=ode45('chen',[0 0.1],[i j k]);    
    figure(1)
    grid on
    plot(T,Y(:,3));
    hold on
end
ylim([0,1])
xlabel('Time','linewidth',1);ylabel('Proportion');
set(gca,'linewidth',1);
legend('z = 0.2','z = 0.4','z = 0.6','z = 0.8','Location','best')

%G3
clc;%010
clear;
global  G3 G4 r D1 D2 D3 D4 D5 D6 O1 O2 O3 

G3=0;
G4=400;
D1=20+(1-r)*G3;
D2=100;
D3=300;
D4=100;
D5=100;
D6=100;
O1=200;
O2=150;
O3=150;
r=0.1;

s{1} = '--.';
s{2} = '-';
s{3} = '--';
s{4} = '-.';

i = 1;
figure(1)
ax1 = axes('Position',[0.1 0.1 0.7 0.7]);
ax2 = axes('Position',[0.2 0.2 0.2 0.2]);
axes(ax1)
hold on;

for G3 = 0:150:450
    D1 = 20+(1-r)*G3
x = 0.2;
y = 0.2;
z = 0.2;
[T,Y]=ode45('chen',[0 20],[x y,z]);
plot3(Y(:,1),Y(:,2),Y(:,3),s{i},'linewidth',1);

i = i+1;
end 

hold off;

grid on;
axis equal;
axis([0 1 0 1 0 1]);
daspect([1 1 1])
xlabel('x');
ylabel('y');
zlabel('z');
legend('G3 = 0','G3 = 150','G3 = 300','G3= 450','Location','best')

box on;
a = gca;
a.FontName = 'times';
a.FontSize = 15;

axes(ax2)
hold on;
i=1;
for G3 = 0:150:450
x = 0.2;
y = 0.2;
z = 0.2;
[T,Y]=ode45('chen',[0 20],[x y,z]);
plot3(Y(:,1),Y(:,2),Y(:,3),s{i},'linewidth',1);

i = i+1;
end 

hold off;

grid on;
axis equal;
axis([0 1 0 1 0 1]);
daspect([1 1 1])

set(ax2,'xticklabel',[],'yticklabel',[],'zticklabel',[])

text(0.9,0,0.1,'x');
text(0.1,0,0.8,'z');
daspect([1 1 1.2])
view(0,0);
a = ax2;
a.FontName = 'times';
a.FontSize = 15;
axis on;

%O3
clc;%010
clear;
global  G3 G4 r D1 D2 D3 D4 D5 D6 O1 O2 O3 

G3=200;
G4=400;
D1=200;
D2=100;
D3=300;
D4=100;
D5=100;
D6=100;
O1=200;
O2=150;
O3=0;
r=0.1;

s{1} = '--.';
s{2} = '-';
s{3} = '--';
s{4} = '-.';

i = 1;
figure(1)
ax1 = axes('Position',[0.1 0.1 0.7 0.7]);
ax2 = axes('Position',[0.2 0.2 0.2 0.2]);
axes(ax1)
hold on;

for O3 = 0:50:150
x = 0.2;
y = 0.2;
z = 0.2;
[T,Y]=ode45('chen',[0 20],[x y,z]);
plot3(Y(:,1),Y(:,2),Y(:,3),s{i},'linewidth',1);

i = i+1;
end 

hold off;

grid on;
axis equal;
axis([0 1 0 1 0 1]);
daspect([1 1 1])
xlabel('x');
ylabel('y');
zlabel('z');
legend('O3 = 0','O3 = 50','O3 = 100','O3= 150','Location','best')

box on;
a = gca;
a.FontName = 'times';
a.FontSize = 15;

axes(ax2)
hold on;
i=1;
for O3 = 0:50:150
x = 0.2;
y = 0.2;
z = 0.2;
[T,Y]=ode45('chen',[0 20],[x y,z]);
plot3(Y(:,1),Y(:,2),Y(:,3),s{i},'linewidth',1);

i = i+1;
end 

hold off;

grid on;
axis equal;
axis([0 1 0 1 0 1]);
daspect([1 1 1])

set(ax2,'xticklabel',[],'yticklabel',[],'zticklabel',[])

text(0.9,0,0.1,'x');
text(0.1,0,0.8,'z');
daspect([1 1 1.2])
view(0,0);
a = ax2;
a.FontName = 'times';
a.FontSize = 15;
axis on;
box on;

%r
clc;%010
clear;
global  G3 G4 r D1 D2 D3 D4 D5 D6 O1 O2 O3 

G3=200;
G4=400;
D1=200;
D2=100;
D3=300;
D4=100;
D5=100;
D6=100;
O1=200;
O2=150;
O3=150;
r=0.1;

g = {'b--','r-.','g-','m-'};

i = 1;
figure(1)
set(gcf,'color','w');
ax1 = axes('Position',[0.1 0.1 0.7 0.7]);
axes(ax1)
hold on;
L = [2 4 9 11];
for r = 0.1:0.05:0.25
    x = 0.2;
    y = 0.2;
    z = 0.2;
    [T,Y]=ode45('chen',[0,6],[x y,z]);
    plot3(Y(:,1),Y(:,2),Y(:,3),g{i},'linewidth',1);
    i = i+1;
end
hold off;

b = [0.1:0.05:0.25]';
g = 'r=';
g = [repmat(g,length(b),1) num2str(b)];
legend(g)
grid on;
axis equal;
axis([0 1 0 1 0.4 1]);
daspect([1 1 1])
xlabel('x');
ylabel('y');
zlabel('z');

box on;
b = gca;
b.FontName = 'times';
b.FontSize = 15;
